# Supplementary material for: Updated Stroke Gene Panels: Rapid evolution of knowledge on monogenic causes of stroke
Source: Eur J Hum Genet. 2022 Oct 17;31(2):239–42. doi: 10.1038/s41431-022-01207-6 (PMC9905069; doi:10.1038/s41431-022-01207-6)
Supplement: Supplementary file 1 — Stroke Gene Panel 1 [file 41431_2022_1207_MOESM1_ESM.xlsx]

## Sheet: FINAL
SGP	Cytogenetic location	Genomic coordinates (From NCBI/GRCh38)	Inheritance	Gene	Phenotype as in OMIM	Stroke Subgroups	LAA	LAN	SVD	CE	Coagulation	VM	MB	ICH	Vasculitis	WMH	BGC	Phenotype details	Clin/Res	Citations (PMID, publications)
SGP1	9q31.1	9:104781001-104928245	AR	ABCA1	Tangier disease	LAA, CE-M, coag-B (ICH)*	LAA			CE-M	coag-B*			ICH*		no	no	syringomelia, axonal PNP and facial diplegia, myopathy, yellow tonsils, hepatomegaly, splenomegaly, thrombocytopenia, anemia, gastrointestinal disorders, corneal opacities, hypocholesterolemia, low HDL cholesterol	R, C	22913675
SGP1	16p13.11	16:16149564-16223615	AR	ABCC6	Pseudoxanthoma elasticum	LAA,LAN, SVD, CE-M,-D, ICH	LAA	LAN	SVD	CE-M,-D				ICH		yes	no	visual impairment, "peau d'orange", GI/uterine/bladder bleeding	R, C	28486967; 15825558
SGP1	3q21.3	3:128879489-128916074	AR	ACAD9	Very-long-chain acyl-CoA dehydrogenase defect	CE-M, MB				CE-M			MB			yes	no	childhood (2-17yo); cardiomyopathy, liver steatosis, muscle weakness/exercise intolerance, hypoglycemia, thrombocytopenia; may respond to riboflavin treatment	R	17564966; 27233227
SGP1	19p13.2	19:11574659-11579007	AR	ACP5	Spondyloenchondrodysplasia with immune dysregulation	Coag-B					coag-B					yes	yes	recurrent respiratory infections, scoliosis, progressive paraplegia, autoimmune disorder (thyroiditis, rheumatoid arthritis, Chron disease, idiopathic thrombocytopenic purpura, etc)	R	26951490
SGP1	10q23.31	10:88935073-88991396	AD	ACTA2	MoyaMoya disease	LAA, LAN, SVD, CE-D	LAA	LAN	SVD	CE-D						yes	no	multisystemic smooth muscle dysfunction, aortic aneurysms, patent ductus arteriosus, livedo reticularis, purplish skin discoloration, congenital midriasis	R, C	20734336; 19409525
SGP1	12q13.13	12:51906912-51923360	AD	ACVRL1	Telangiectasia	VM-AV (ICH)						VM-av		ICH		no	no	teleangiectasia conjunctival, gastrirc tract, skin; epistaxis, VM-av including spinal, brain, pulmonary, lever; aseptic thrombembolism, polycythemia	R, C	26405205; 29799317; 17224686
SGP1	22q11.1	22:17178789-17221853	AR	ADA2	Sneddon syndrome	LAN (Moyamoya-like, vasculitis), SVD, coag-B (ICH)	LAA*	LAN	SVD		coag-B			ICH	vasculitis	yes	no	angiomatous appearance of distal vessels, intimal proliferation/occlusion small vesselr skin; livedo racemosa; hypertension, epilepsy, headache, conitive impairment; serum anti-phospholipid antibodies may be present for 50% of patients	R, C	24552284
SGP1	9q34.2	9:133414338-133459402	AR	ADAMTS13	Thrombotic thrombocytopenic purpura	coag-AT					coag-AT					no	no	"focal neurologic signs", thrombotic microangiopathy, thrombocytopenia, arterial thrombosis; unclear associaton - no family aggregation	R	28591212
SGP1	5q35.3	5:179110852-179345460	AR	ADAMTS2	Ehlers-Danlos syndrome	LAN		LAN								no	no	infant with intracranial hemorrhages	R	18973246
SGP1	1q42.13	1:226939338-226987544	AR	ADCK3	Coenzyme Q10 deficiency	MB							MB			no	no	early adult (18-55yo); encephalopathy, cerebellar atrophy, stroke-like episodes, ataxia, muscle weakness, hypoacusia, optic atrophy/retinopathy, non steroid-responsive nephropathy; five patients identified	R, C	16116126; 28125198; 32337771
SGP1	9p24.3	9:211295-465259	AR	AGXT	Primary hyperoxaluaria	LAA	LAA									no	no	early adult (18-55yo); oxalate deposition on larger artheries	R	23551880
SGP1	19p13.2	19:10092337-10106406	AD	ANGPTL6	Familial intracranial aneurysms	LAN (aneurysm)		LAN								no	no	early adult (18-55yo); intracranial aneurysms	R	29304371
SGP1	21q21.3	21:25880549-26171127	AD	APP	Cerebral amyloid angiopathy	LAN (tortuosity*), SVD, ICH		LAN	SVD					ICH		yes, progressive	no, occipital calcifications	occipital calcifications, dementia	R, C	16369530; 20697050; 11113220
SGP1	9q34.11	9:130444706-130501273	AR	ASS1	Citrullinemia	LAA, LAN, coag-VT	LAA	LAN			coag-VT					yes	no	mimics fibromuscular dysplasia; mental retardation	R, C	20142522
SGP1	Xq21.1	X:77910655-78050394	X-LR	ATP7A	Menkes disease	LAN, SVD, ICH		LAN	SVD					ICH		yes	no	low copper and ceruloplasmin, cerebral atrophy, seizures	R	11118799
SGP1	1p36.33	1:1232236-1235040	AR	B3GALT6	Ehlers-Danlos syndrome	LAN		LAN								no	no	early adult (18-55yo); LAN resulting in ICH peripartum and ischemic stroke	R	29931299
SGP1	9p21.1	9:33110640-33167390	AR	B4GALT1	Congenital disorder of glycosylation	MB, coag-VT,-B					coag-VT,-B		MB			yes	no	childhood (2-17yo); myopathy	R	11930273; 32157688
SGP1	Xq28	X:155071508-155123077	X-LR	BRCC3	MoyaMoya disease 4	LAN (Moyamoya, occlusion); CE-M*		LAN		CE-M*						no	no	short stature, cataract, proptosis, seizures, azoospermia. Hemophilia if deletion extends into adjacent F8 gene.	R, C	20644152; 21596366; 35815106
SGP1	12p13.31	12:7080208-7092446	AD	C1R	Ehlers-Danlos syndrome	LAN (aneurysm)		LAN								yes	no	aortic aneurysm, 7 inidviduals in 4 families, stroke caused by ruptures ACM-aneurysm, hoarse voice	R, C	25485215; 27745832
SGP1	19p13.13	19:13206441-13506459	AD	CACNA1A	Migraine, familial hemiplegic	nd/MB							MB			yes	no	fever, visual hallucinations, auditory hallucinations, anxiety attacks, paranoid psychosis	R	21183743
SGP1	21q22.3	21:43053189-43076867	AR	CBS	Homocystinuria B6 responsive/non-responsive	LAA, LAN, SVD, coag-VT, -AT	LAA	LAN	SVD		coag-VT, -AT					yes, reversible	no	dementia, dystonia, marfanoid, sometimes vitamin B6 responsive	R, C	20142522; 12552044; 30187370
SGP1	7p13	7:44999745-45076469	AD	CCM2	Cerebral cavernous malformations	SVD (ICH), VM-cavernoma			SVD			VM-c		ICH		yes, progressive	no	cavernoma, palmar teleangiectasia	R, C	14624391; 18779516
SGP1	11p13	11:33703009-33736478	AR	CD59	Hemolytic anemia	coag-AT					coag-AT					no	no	hemolitic anemia, muscle weakness, polyneuropathy, elevated CSF proteins	R	1699124; 25716358
SGP1	4q24	4:102868991-102892806	AR	CISD2	Wolfram syndrome	LAA	LAA									no	no	early adult (18-55yo); diabetes mellitus, retinopathy, acute lower limb artery occlusion	R	28335035
SGP1	13q14.11	13:39655626-39791664	AR	COG6	Congenital disorder of glycosylation	coag-B (ICH)					coag-B			ICH		yes	no	high lactate, imune deficiency; perinatal bleeding, thrombocytopenia, anemia, pancytopenia, and/or coagulation defects	R, C	20605848;
SGP1	17q21.33	17:50184095-50201647	AD	COL1A1	Osteogenesis imperfecta	LAN (ICH)		LAN						ICH		yes	no	infancy/childhood (2-17yo); spinal hemorrhage after mild trauma	R	8757037
SGP1	2q32.2	2:188974372-189012745	AD	COL3A1	Ehlers-Danlos syndrome	LAN		LAN								yes	no	aortic aneurysm, cramps in the muscles, Achilles tendon retractions, fibromuscular dysplasia	R, C	12786757; 8526472; 10706896
SGP1	13q34	13:110148957-110307156	AD	COL4A1	Brain small vessel disease	LAN, SVD, ICH		LAN	SVD					ICH		yes	yes	cramps in the muscles, brain calcifications, perinatal bleeding	R, C	27794444
SGP1	13q34	13:110307283-110513026	AD	COL4A2	Brain small vessel disease	LAN, SVD, ICH		LAN	SVD					ICH		yes	yes	porencephaly, motor disorders, seizure, brain atrophy, eye-muscle-kidney dysfunction	R, C	27794444
SGP1	9q34.3	9:134641789-134844842	AD	COL5A1	Ehlers-Danlos syndrome	LAN, CE-D*		LAN		CE-D*						yes	no	aortic dissection, mitral prolaps	R	17053184
SGP1	2q32.2	2:189031914-189225300	AD	COL5A2	Ehlers-Danlos syndrome	LAN, CE-D*		LAN		CE-D*						yes	no	aortic root dilatation	R, C	17053184; 8526472; 10706896
SGP1	19p13,11	19:17555648-17583158	AR	COLGALT1	Brain small vessel disease	SVD			SVD							yes	yes	2 cases stroke	R	30412317
SGP1	4q21.23	4:83263823-83285133	AR	COQ2	Coenzyme Q10 deficiency	MB							MB			yes	no	early adult (18-55yo); MRT brain multiple lesions, and at least 4 patients from unrelated families with stroke-like episodes; localized in the posterior circulation; vomiting	R, C	17855635; 28125198; 27106809; 31396399
SGP1	2q34	2:210477681-210679106	AR/nd	CPS1	Carbamoylphosphate synthetase I deficiency	coag-VT,-AT, MB					coag-VT,-AT		MB			yes	no	hyperammonemia with encephalopathy, Reye syndrome-ike; episodes of vomiting, mild abdominal pain, and muscle weakness. Seizures also described. Thromboembolism. Skin changes, psychiatric disorders, skeletal abnormalities, eye disorders and pancreatitis also described	R	930971; 19167850; 20142522
SGP1	5q32	5:150053294-15011,364	AD	CSF1R	Leukoencephalopathy with speroids	SVD			SVD							yes	yes	3 cases stroke, SVD	R	245321999
SGP1	20p11.21	20:23627896-23638047	AD	CST3	Cerebral amyloid angiopathy	ICH								ICH		yes	no	dementia; cortical SVD	R, C	3475718
SGP1	17p13.1	17:8224814-8248078	AR	CTC1	cerebroretinal microangiopathy	SVD			SVD							yes	yes	2 cases stroke	R	5226656
SGP1	20q13.12	20:45890143-45898819	AD	CTSA	CARASAL/Galactosialidosis	SVD, ICH			SVD					ICH		yes	no	cognitive decline, muscle cramps, dry eyes and mouth	R, C	28461579; 27664989
SGP1	8q24.3	8:142872353-142879838	AD/AR	CYP11B1	Aldosteronism, glucocorticoid-remediable	LAA, CE, SVD	LAA		SVD	CE						no	no	late adult (56<); hypertension; 4 affected individuals died from stroke	R	10852446
SGP1	8q24.3	8:142910558-142917842	AR	CYP11B2	Familial hypoaldosteronism	LAN (aneurysm), ICH		LAN						ICH		no	no	aneurysms, secondary hypertension	R	14667264
SGP1	7q31.1	7:107891106-107921197	AR	DLD	Dihydrolipoamide dehydrogenase deficiency	CE-M, MB				CE-M			MB			no	no	muscle weakness, Leigh syndrome, stroke-like episodes	R	15712224; 10448086; 1640293; 14765544
SGP1	9p24.3	9:211295-465259	AR	DOCK8	Hyper-IgE recurrent infection syndrome	LAN (aneurysm, vasculitis), ICH		LAN						ICH	vasculitis	yes	no	vasculitits in large and medium arteries; subarachnoidal hemorrhages; retinal bleedings; recurrent skin abcess	R	14722525
SGP1	11a23.3	11:119096504-119101883	AR	DPAGT1	Congenital disorder of glycosylation	ICH								ICH		yes	no	early adult (18-55yo); two cases intracranial hemorrhage; cataracts, contractures, mental retardation, epilepsy, etc	R	30117111
SGP1	1q22	1:155139890-155140572	nd	DPM3	Congenital disorder of glycosylation	CE-M*, MB				CE-M*			MB			yes	no	early adult (18-55yo); one case stroke-like episode at 21yo; proximal symmetric myopathy/creatine kinase elevation	R	19576565
SGP1	19q13.2	19:39825346-39834232	AD	DYRK1B	Abdominal obesity-metabolic syndrome	LAA	LAA									no	no	hypertension, coronary artery disease, central obesity juvenile onset	R, C	24827035
SGP1	11q13.1	11:65866440-65872933	AR	EFEMP2	Cutis laxa	LAN (aneurysm, tortuosity,dissection), CE-D*, ICH		LAN		CE-D*				ICH		no	no	childhood (2-17yo); cutis laxa, hypermobile joints, inguinal hernia, bradycardia, arterial aneurysms, venous tortuosity, arterial stenosis, vascular fragility, sometimes facial dysmorphism, emphysema.	R, C	8985490
SGP1	9q34.11	9:127815011-127854772	AD	ENG	Telangiectasia, hereditary hemorrhagic	coag-AT, VM-AV (ICH)					coag-AT	VM-av		ICH		no	no	migraine, polycytemia vera, teleangiectasia	R	9354504
SGP1	6q23.2	6:131808015-131895154	AR/nd	ENPP1	Arterial calcification	LAA, CE-M	LAA			CE-M						yes	no, generalized calcifications	stroke in infancy, deafness, angioid streaks, hypertension, generalized calcifications of infancy.	R	2707283
SGP1	7q22.1	7:100802564-100827522	AD	EPHB4	Capillary malformation-arteriovenous malformation	VM-AV, ICH						VM-c,av		ICH		no	no	telangiectases (lips, perioral area, upper chest)	R	30760892
SGP1	10q11.23	10:49434880-49539537	AR	ERCC6	Cockayne syndrome	LAN (Moyamoya		LAN								yes	no	childhood (2-17yo); 1 case	R	30089552
SGP1	8p21.1	8:27771948-27812403	AR	ESCO2	SC phocomelia syndrome	LAN (Moyamoya, aneurysm)		LAN								no	no	childhood/early adult ; prenatal growth restriction, limb malformations, elbow and knee flexion contractures, craniofacial abnormalities, ear malformation, corneal opacities, intellectual disability	R, C	20301332
SGP1	13q34	13:113122798-113149528	AR	F10	Factor X deficiency	coag-B (ICH)					coag-B			ICH		no	no	infancy; menorrhagia, hemarthrosis, intramuscular hematomas, umbilical cord bleeding, epistaxis	R, C	3732313
SGP1	6p25.1	6:6144077-6320690	AR	F13A1	Factor XIIIA deficiency	coag-B (ICH)					coag-B			ICH		no	no	weak fibrin structure	R	9550516
SGP1	11p11.2	11:46719165-46739507	AD	F2	Thrombophilia due to thrombin defect	coag-VT,-B (ICH)					coag-VT,-B			ICH		no	no	recurrent thrombosis	R, C	22716977; 22716977; 20385928
SGP1	1q24.2	1:169511953-169586631	AD/AR	F5	Thrombophilia due to activated protein C resistance/Factor V deficiency	coag-VT, -B					coag-VT,-B					no	no	venous thrombosis, sponataneous, microvascular hemorrhagic thrombosis of the brain/subdural hematomas, prolonged spontaneous bleeding	R, C	8430067; 9577282; 9518910
SGP1	13q34	13:113105772-113120684	AR	F7	Factor VII deficiency	coag-VT,-B					coag-VT,-B					no	no	bleeding diathesis	R, C	30428703
SGP1	Xq28	X:154886359-154888060	X-LR	F8A	Coagulopathy	coag-B					coag-B					no	no	hemathortesis, ecchymoses; (ICH with minimal trauma)	R, C	11396445
SGP1	2q33.3	2:206765605-206796188	AR	FASTKD2	Combined oxidative phosphorylation deficiency	MB, CE-M*				CE-M*			MB			no	no	childhood;early adult (18-55yo); two patients with stroke-like episodes; one with cardiomyopathy; cerebral atrophy	R	31944455; 28499982
SGP1	15q21.1	15:48408305-48645787	AD	FBN1	Marfan	LAN		LAN								yes	no	aortic root dilatation, aortic aneurysms, aortic dissection, pneumothorax, glaucoma, retinal detachment, migraine, marfanoid habitus,etc	R	25355833
SGP1	4q31.3	4:154583125-154590765	AR	FGA	Afibrinogenemia	coag-B					coag-B					no	no	bleeding	R, C	22732251; 855840
SGP1	4q31.3	4:154562979-154572762	AR	FGB	Hypofibrinogenemia	coag-VT, -AT, -B					coag-VT,-AT,-B					no	no	bleeding	R, C	27812779; 1634610
SGP1	4q32.1	4:154604133-154612807	AR	FGG	Afibrinogenemia, congenital	coag-B (ICH)					coag-B			ICH		no	no	infancy; bleeding	R	11001902
SGP1	6p25.3	6:1610445-1613896	nd/AD	FOXC1	Axenfeld-Rieger syndrome, type 3	nd/SVD*, CE-A*,-D*			SVD	CE-A*,-D*						yes	yes	Axenfeld-Rieger syndrome, dental/umbilical abnormalities, hearing loss, cerebellar vermis hypoplasia, Parkinsonism	R	25250569; 32369633
SGP1	17q25.3	17:80101525-80119881	AR	GAA	Glycogen storage disease II	LAA*, LAN (aneurysm), SVD*, CE-M,- A	LAA *	LAN	SVD*	CE-M,-A						yes	no	proximal muscle weakness, myopathy	R	28038773; 3322184
SGP1	11q12.3	11:62624828-62646612	AD	GANAB	Polycystic kidney disease	LAN (aneurysms)		LAN						ICH		no	no	three persons in the same family, hypertension	R	27259053
SGP1	10p14	10:8045420-8075200	AD	GATA3	Hypoparathyroidism, sensorineural deafness, and renal dysplasia	nd/embolic undetermined source										no	no	infancy/childhood; one case stroke in medial cerebral artery territory, one with bilateral strokes in the basal ganglia; hypoparathyroidism, deafness, and renal dysplasia;	R	24859509; 1050898
SGP1	19p13.13	19:12891128 - 19:12891128	AR	GCDH	Glutaricaciduria, type I	nd/MB							MB			yes	no	encephalopathy, dystonia, paraparesis, frontotemporal atrophy, chorea, glutaric aciduria, acidosis, hypoglycemia, ketonuria etc	R	28411331; 18986243; 33773571
SGP1	1q32	1:198700000-214400000	AD	GFND1	Glomerulopathy with fibronectin deposits 1	nd/ICH								ICH		no	no	early adult (18-55yo); young stroke proband ICH during pregnancy, 1 maternal uncle had LAA-stroke, another maternal uncle and maternal grandfather (unknown stroke type, at young age); glomerulopathy	R	1869266
SGP1	2p11.2	2:85544719-85561533	AD/AR	GGCX	Pseudoxanthoma elasticum-like disorder with multiple coagulation factor deficiency	LAA*, LAN*(aneurysm), coag-B	LAA*	LAN*			coag-B			ICH		no	no	bleeding tendency	R	26758921
SGP1	6q22.31	6:121435645-121449726	AD/AR	GJA1	Oculodentodigital dysplasia	CE-M, -A				CE-M,-A						yes	yes	one case cardiomyopathy-related stroke	R	28491627
SGP1	Xq22.1	X:101397790-101408012	X-L	GLA	Fabry disease	LAA, LAN (aneurysm*), SVD, CE-M	LAA	LAN	SVD	CE-M						yes, progressive	yes	corneal opacities, hypertension,miocardial infarction, pain, diarheea, vomiting, nephropathy, polyneuropathy	R, C	19318041; 15162124
SGP1	4q32.1	4:155666709-155737061	AR	GUCY1A3	MoyaMoya	LAN (Moyamoya)		LAN								no	no	achalasia, Raynaud phenomenon, erectile dysfunction	R, C	24581742
SGP1	11p15.4	11:5225465-5227070	AR	HBB	Sickle cell anemia	LAN (aneurysm, ICH, Moyamoya*), coag-VT,-AT,-B*		LAN			coag-VT,-AT,-B*			ICH		yes	no	hematuria, splenomegaly, jaundice, painful crises, etc.	R, C	19589461; 7782612;
SGP1	7p14	7:28800000-43300000	AD	HHT4 locus _51 genes	Telangiectasia, hereditary hemorrhagic	VM-AV						VM-av				no	no	teleangiectasia tongue, conjunctiva, fingers, nail, etc. (embolic stroke secondary to lung VM-av	R, C	23380110; 11283386; 16969873
SGP1	1q25.3-q31.1	1:185734390-186190948	AD	HMCN1	Macular degeneration	VM-AV						VM-av				no	no	in 2 trios	R	32848021
SGP1	11p15.5	11:532241-535575	AD	HRAS	Costello syndrome	LAN (Moyamoya)		LAN								no	no	coarse facies, short stature, distinctive hand posture, feeding difficulty, cardiac anomalies and developmental disability, facial warts, particularly nasolabial, are often present in childhood	R	15866441
SGP1	16q22.1	16:67431132-67437552	AD	HSD11B2	Apparent mineralocorticoid excess	SVD (secondary to HBP), CE-M*			SVD	CE-M*						no	no	short stature, hypertension, hypokalemia, and metabolic alkalosis	R	8370690
SGP1	10q26.13	10:122461524-122514907	AD	HTRA1	CARASIL	SVD			SVD							yes, progressive	no	progressive encephalopathy characterized by extrapyramidal features and dementia, generalized rigidity, spastic ataxia, hyperreflexia, extensor plantar responses, pseudobulbar symptoms, and dementia.	R, C	26063658
SGP1	13q14.2	13:48233137-48262095	AD	ITM2B	Cerebral amyloid angiopathy	SVD (ICH)			SVD					ICH		yes	no	involvment of the central nervous system is rare; lacunary infarcts	R, C	10781099; 12214074; 2364266; https://doi.org/10.1093/brain/63.3.237
SGP1	15q15.1	15:40405484-40435947	AR	IVD	Isovaleric acidemia	CE-M*, coag-B (ICH), MB				CE-M*			MB	ICH		yes	no	Stroke basala ganglia, cerebellum; anemia, thrombopenia, axial hypotonia, limb hypertonia, dystonia, intellectual disability, epilepsy, pancreatitis, cerebral atrophy, short stature	R	20142522; 14534755
SGP1	20p12.2	20:10637683-10674045	AD	JAG1	Alagille syndrome 1	LAN (aneurysm, Moyamoya*); CE-D*		LAN		CE-D*						yes	no	DSA; other heart anomalies, cholestasis, butterfly vertebrae, etc.	R	22759690; 14993126
SGP1	9p24.1	9:4985085-5128182	AD/Somatic mutation	JAK2	Thrombocythemia	coag-VT,-AT					coag-VT,-AT					no	no	polycythemia vera, thrombocytosis, myocardial infarction, myeloproliferative disorders	R, C	22397670
SGP1	11q25	11:134068924-134151756	AR	JAM3	Hemorrhagic destruction of the brain	nd/ICH								ICH		no	yes	congenital cataract, hepatomegaly; intracerebral hemorrhage cases reported	R, C	21109224; 34292449
SGP1	17q21.31	17:46027334-46225369	AD	KANSL1	Koolen-De Vries syndrome	ICH (intraventricular)								ICH		no	no	intraventricular hemorrhage, 50-75% cases. Developmental delay, epilepsy, morphological brain anomalies including corpus callosum hypoplasia; cardiac, genituourinary, skeletal involvement	R	20301783; 24909117
SGP1	11p15.5-p15.4	11:2444990-2849109	AD	KCNQ1	Atrial fibrillation	CE-A				CE-A				ICH		no	no	atrial fibrillation, prolonged QTc interval, early embolic stroke	R	19632626; 12522251
SGP1	3q27.3	3:186717308-186744409	AR	KNG1	High molecular weight kininogen deficiency	coag-AT					coag-AT					no	no	childhood (2-17yo); one 6y old male, thrombosis and vertebral dissection after trauma, homeostasis defects suspected	R	12576314
SGP1	7q21.2	7:92198968-92246127	AD	KRIT1	Cavernous malformations of CNS and retina	SVD (ICH), VM-cavernoma			SVD			VM-c		ICH		yes, progressive	yes	retinal and hepatic vascular malformations	R, C	14755725; 11310633; 9811928
SGP1	3p21.31	3:45388563-45549406	AR	LARS2	Hydrops, lactic acidosis, and sideroblastic anemia	MB							MB			yes, progressive	no	early adult (18-55yo), two unrelated patients, developed recurrent strokes	R	30737337
SGP1	18q21.32	18:59327822-59359264	AR	LMAN1	Combined factor V and VIII deficiency	coag-B (ICH)					coag-B			ICH		no	no	four cases with stroke due to hemolysis	R	20575023
SGP1	6q13	6:69674009-69797009	AR	LMBRD1	Methylmalonic aciduria and homocystinuria,	ICH								ICH		no	no	early adult (18-55yo); perinatal intraventricular bleeding	R	20127417
SGP1	1q22	1:156082545-156140088	AD/nd	LMNA	Hutchinson-Gilford progeria	LAA, LAN (aneurysm), CE-M, ICH	LAA	LAN		CE-M				ICH		yes	no	early adult (18-55yo); hypertension, insulin resistance, TIAs; progeria, persistence of coarse hair over the head, ample subcutaneous tissue over the arms and legs; one case with ischemic stroke, intracerebral hemorrhage in one case	R	12714972; 19095983; 30123186
SGP1	2p21	2:43886223-43995988	AR	LRPPRC	Mitochondrial complex IV deficiency	MB							MB			yes	no	childhood (2-17yo); stroke-like epsiode one case (four individuals)	R	21266382; 26510951
SGP1	15q22.31	15:66386911-66491543	AD	MAP2K1	Cardiofaciocutaneous syndrome	LAN (Moyamoya)		LAN								no	no	late moyamoya syndrome	R	34565623
SGP1	1p36.11	1:27355178-27368036	AD	MAP3K6	Cerebral arteriopathy	SVD (ICH)			SVD					ICH		yes, progressive	yes	one larger family, lacunary infarcts, cerebral hemorrhages, tremor, autonomous dysregulation	R	33728376
SGP1	3q27.1	3:183015217-183099586	AR	MCCC1	3-Methylcrotonyl-CoA carboxylase 1 deficiency	MB							MB			yes	no	childhood (2-17yo); one case stroke	R	10485305; 32704519
SGP1	16q13.3	16:3242026-3256775	AD/AR	MEFV	Familial mediterranean fever	LAA*, LAN (vasculitis), CE*	LAA*	LAN		CE*					vasculitis	yes	no	childhood (2-17yo); vasculitis, early atherosclerosis, cardiologic disorder, cerebral vascilitis are described. Predominantly described in childhood	R	32021503; 20517179
SGP1	12p13.31	12:8645942-8662887	AD	MFAP5	Aortic aneurysm	LAN (tortuosity, dissection, aneurysm), CE-A,-D		LAN		CE-A,-D						no	no	aortic dissection, mitral valve prolapse, pectum excavatum, arachnodactyly,	R	25434006
SGP1	1p36.22	1:11980180-12013514	AD	MFN2	Hereditary motor and sensory neuropathy	nd/MB							MB			yes	no	cerebellar stroke at 12y,autosomal dominant for WMH. Mitochondrial fission is the presumed mechanism to stroke; early-onset stroke cases described	R	18490623; 16835246
SGP1	1p34.1	1:45500183-45511265	AR	MMACHC	Methylmalonic aciduria and homocystinuria	LAA, LAN (dissection), SVD, CE*, coag-VT,-AT; MB*	LAA	LAN	SVD	CE*	coag-VT,-AT		MB*			yes	no	homocystinuria/homocysteinemia, facial dysmorphism, thrombotic microangiopathy	R, C	12552044; 11742888; 18986243; 25190203
SGP1	7p22.3	7:2234194-2242204	AR	MRM2	Mitochondrial DNA depletion syndrome	MB							MB			yes	no	childhood (2-17yo); one case stroke-like episodes	R	28973171
SGP1	1p36.22	1:11785729-11806102	AD	MTHFR	Homocystinuria	LAA, LAN (dissection, aneurysm, tortuosity), SVD, coag-VT	LAA	LAN	SVD		coag-VT					yes	no	homocystinuria/homocysteinemia, dystonia, mucle weakness, seizure, developmental delay.	R, C	1866027; 14607791; 26839351; 8554066; 1866027; 20301503; 14607791
SGP1	6p12.3	6:49430359-49463327	AD/AR	MUT	Methylmalonic aciduria	LAA, LAN, SVD, CE-M, coag-VT	LAA	LAN	SVD	CE-M	coag-VT					yes, progressive	no	normal serum cobalamin, methylmalonic aciduria, pancreatitis, hepatomegaly, vomiting episodes	R	20142522; 10399092
SGP1	11p11.2	11:47331405-47352701	AD	MYBPC3	Cardiomyopathy	CE-M				CE-M						no	no	dilatative cardiomyopathy resulting in cardioembolic stroke, syncope, TIAs	R, C	18957093
SGP1	16p13.11	16:15703134-15857031	AD	MYH11	Aortic aneurysm, familial thoracic	LAN (tortuosity, aneurysm, dissection, ICH)		LAN						ICH		yes	no	peripheral vascular occlusive disease	R	2905218; 31911919; PMC2905218
SGP1	3q21.1	3:123612295-123884301	AD	MYLK	Aortic aneurysm	LAN (Moyamoya, vascular occlusion, carotid aneurysm)		LAN								no	no	aortic dissection/aneurysm, patent ductus arteriosus; 2 cases VM-av	R	21055718; 29925964; 20301299; 29544503; 32848021
SGP1	3p21.31	3:46979682-47009703	AR	NBEAL2	Gray platelet syndrome	coag-B					coag-B					no	no	childhood (2-17yo); bleeding, one case ICH; progressive thrombocytopenia, high vitamin B12.	R	20709904
SGP1	9q33.2	9:122132465-122159778	AR	NDUFA8	Mitochondrial complex I deficiency	MB							MB			yes	no	infant (0-2 yo); one patient; may also have cerebellar atrophy, thinning of the corpus callosum, failure to thrive, hypertonia, short stature, microcephaly, psychomotor retardation, and epilepsy	R	33153867
SGP1	17q11.2	17:31094926-31377676	AD	NF1	NF1	LAN (dolichoectasia, occlusions Moyamoya-like)		LAN								yes	no	cafe-au-lait spots, Lisch nodules in the eye, and fibromatous tumors of the skin	R, C	8157015
SGP1	9p13.3	9:33290474-33371156	AD	NFX1	Aneurysm	LAN (aneurysm, SAH)		LAN						ICH		no	no	early (18-55) and late adult (56<); SAH (proband, mother, aunt) as well father, grahnd-father (?!)	R	31401562
SGP1	1q44	1:247416162-247448822	AD	NLRP3	Muckle-Wells syndrome	LAA*, LAN (vasculitis), CE*	LAA*	LAN		CE*					vasculitis	yes	no	early adult (18-55yo); cortical infarcts in one patient	R	20456407
SGP1	1q21.2	1:149390620-149471832	AD	NOTCH2	Neuronal intranuclear inclusion disease	LAN (Moyamoya), MB		LAN					MB			no	no	stroke-like episodes in 5 unrelated families, progressive (ischemic?/inflammatory?)	R	31178126; 27797808
SGP1	19p13.12	19:15159632-15200980	AD	NOTCH3	Cerebral arteriopathy with subcortical infarcts and leukoencephalopathy 1; myofibromatosys, meningocele	SVD			SVD							yes, progressive	no	NAION, varicose veins, mood disorders, seizures	R, C	906807; 9818928
SGP1	Xp11.4	X:38352482-38421449	X-LR	OTC	Ornithine transcarbamylase deficiency	LAA*, LAN*, MB	LAA*	LAN*					MB			no	no	vomiting, episodic ataxia, seizures, cerebral edema, coma, hyperammonemia also in female carriers, high ornithine	R	20142522
SGP1	13q32.3	13:100089014-100530436	AR	PCCA	Propionyl Coenzyme A carboxylase, alpha polypeptide	coag-B, MB, CE-M*				CE-M*	coag-B		MB			yes	no	anemia, thrombopenia, axial hypotonia, limb hypertonia, dystonia, intellectual disability, epilepsy, pancreatitis, cerebral atrophy, short stature, lactic acidosis	R, C	18986243; 20142522
SGP1	3q22.3	3:136250324-136330170	AR	PCCB	Propionicacidemia	CE-M, coag-B, MB				CE-M	coag-B		MB			yes	no	short stature, cardiomyopathy, hepatomegaly, pancreatitis, osteoporosis, dystonia, acute encephalitis, cerebral atrophy, pancytopenia, metabolic acidosis, hypoglycemia. Course characterized by repeated relapses precipitated by excessive protein intake, intercurrent infection, or constipation	R, C	7769171; 6497733; 30037889; 18986243
SGP1	21q22.3	21:46324102-46445768	AR	PCNT	Microcephalic osteodysplastic primordial dwarfism	LAN (aneurysm, Moyamoya)		LAN								yes	no	dwarfism, obesity, diabetes mellitus, skeletal dysplasia, normal intelligence	R, C	18174396
SGP1	3q26.1	3:167683890-167735689	AD	PDCD10	Cerebral cavernous malformations	SVD (ICH), VM-cavernoma			SVD			VM-c				yes	no	skin lesions, scoliosis, brain tumors (meningioma, astrycytoma, acoustic nerve neuroma), cognitive disability unrelated to lesion burden or hemorrhage	R, C	15543491
SGP1	12p12.2	12:20369244-20684106	AD	PDE3A	Hypertension and brachydactyly syndrome	SVD			SVD							no	no	brachydactyly; treatable hypertension	R, C	25961942
SGP1	5q11.2-q12.1	5:58969037-60488097	AD	PDE4D	Acrodysostosis 2	coag-VT					coag-VT					no	no	sinus vein thrombosis in two patients, deep vein thrombosis	R	22464250
SGP1	16p13.3	16:2088707-2135897	AD	PKD1	Polycystic kidney disease	LAN (aneurysm, dissection)		LAN								yes	no	colon diverticula	R, C	8130364; 31511306
SGP1	10q22.2	10:73909181-73917496	AD	PLAU	Quebec platelet disorder	coag-VT*, -B					coag-VT*,-B					no	no	although affected individuals do not exhibit systemic fibrinolysis, they show delayed onset bleeding after challenge, such as surgery	R	21495923
SGP1	6q26	6:160702192-160754053	AR	PLG	Dysplasminogenemia	coag-VT, -AT					coag-VT,-AT					no	no	abnormality of vision; gingivitis; abnormalitis of the middle ear, the fallopian tube, ovary, respiratory system, skin; Dandy-Walker malformations.	R	8392398
SGP1	15q26.1	15:89664364-89679366	AD	PLIN1	Lipodystrophy, familial	LAA	LAA									no	no	early adult (18-55yo); one case identified	R	21345103
SGP1	1p36.22	1:11934666-11975541	AR	PLOD1	Ehler-Danlos syndrome	LAN (dissection)		LAN								yes	no	marfanoid habitus; joint hyperlaxity; gastrointestinal hemorrhage; inguinal hernia, eye pathology (e.g. keratoconus, microcornea, myopia, retinal detachment, ocular rupture, blue sclerae, or glaucoma)	R	9617436
SGP1	7q22.1	7:101205976-101217729	AR	PLOD3	Lysyl hydroxylase 3 deficiency	LAN (aneurysm, internal carotid dilatation)		LAN						ICH		yes	no	perinatal/childhood (2-17yo) and intrauterine; intracerebral haemorrhage , hearing loss, myopia, cataract, osteopenia	R, C	18834968
SGP1	14q11.2	14:20469405-20477088	AR	PNP	Nucleoside phosphorylase deficiency	LAN (vasculitis)		LAN							vasculitis	yes	no	childhood (2-17yo); vasculitis in proximal vessels	R	7779212
SGP1	17q24.2	17:68413622-68551315	AD	PRKAR1A	Carney complex	CE-M				CE-M						no	no	atrial myxoma resulting in CE-stroke in one individual, ventricular myxoma, congestive heart failure	R	9894167
SGP1	2q14.3	2:127418220-127429245	AD/AR	PROC4	C4B deficiency	coag-VT, -AT, -B					coag-VT,-AT,-B					no	no	vitreous bleeding, plasma protein C deficiency	R	1511989; 20187890
SGP1	3q11.1	3:93873036-93974089	AR	PROS1	Thrombophilia due to protein S deficiency	coag-VT, -AT, -B					coag-VT,-AT,-B					no	no	disseminated intravascular coagulation, blindness	R, C	20484936; 20484936
SGP1	10q23-31	10:87863624-87971929	AD	PTEN	Cowden syndrome 1	VM-AV (ICH)						VM-av,c,f		ICH		yes	yes	vascular anomalies (50% patients); cerebral fistula, arterio-venous, venous, cavernoma, menigeomas); increased intracranial pressure	R	27105569; 6507473; 27066848
SGP1	12q24.13	12:112418731-112509912	AD	PTPN11	Noonan syndrome	LAN (Moyamoya-like)		LAN		CE-M,-D	coag-B					yes	no	coag-B (partial deficiency of factor XI:C, XII:C, and VIII:C; thrombopenia), CE-D,-M, vertebral abnormality, Schwannoma, short stature	R, C	12187019; 26778511
SGP1	5q14.3	5:87267800-87391925	nd	RASA1	Parkes Weber	VM-C, AV						VM-av,c				no	no	perinatal/early adult; intracranial arterio-venous malformations and capillary malformations; renal dysplasia; atrial septal defect; family history of hydrops fetalis	R	24139535; 24038909
SGP1	10q25.2	10:110641932-110839470	AD	RBM20	Cardiomyopathy	CE-M				CE-M						no	no	late adult (56<); dilatative cardiomyopathy resulting in cardioembolic stroke at 64years	R, C	20590677
SGP1	17q25.3	17:80260819-80398793	AD/AR	RNF213	Moyanoya disease, susceptibility	LAN (Moyamoya, stenosis, ICH)		LAN						ICH		yes	no	may involve other large arteries such as pulmonary, renal, coronary, mesenteric, and aortoiliac arteries	R, C	31650369; 22931863; 33568546
SGP1	20q11.23	20:36890881-36951842	AR	SAMHD1	Aicardi-Goutieres syndrome	LAN (Moyamoya)		LAN						ICH		yes	yes	aneurysm, cerebral atrophy, low stature, acrocyanosis, Raynaud's phenomenon, chilblain lesions, low-pitch hoarse voice, glaucoma, migraine headache, and arthritis	R, C	20842748
SGP1	1q25.1	1:173903803-173917377	AD/AR	SERPINC1	Antithrombin III deficiency	coag-VT					coag-VT					no	no	deep vein thrombosis, cerebral venous thrombosis episodes	R, C	14347873
SGP1	7q22.1	7:101127086-101139265	AD/AR	SERPINE1	Plasminogen activator inhibitor-1 deficiency	coag-B (ICH)					coag-B			ICH		no	no	increades bleeding risk	R	1435917
SGP1	10q25.2	10:110919369-111013664	AD	SHOC2	Noonan syndrome	LAN (Moyamoya)		LAN								no	no	short stature, Noonan-like	R	25563136
SGP1	1q24.2	1:169463908-169485969	AR	SLC19A2	Thiamine-responsive megaloblastic anemia syndrome	CE-A*,-D*,-M*; coag-AT, -B*				CE-A*,-D*,-M*	coag-AT,-B*					no	no	optic atrophy, short stature, anemia, diabetes, sensorineural deafness, thrombopenia	R	10720020; 19643445
SGP1	20q13.12	20:46708357-46736346	AR	SLC2A10	Tortuosity syndrome	LAN (tortuosity, dissection, nonatherosclerotic artery occlusion)		LAN								yes	no	aorta stenosis, pulmonary artery stenosis, arachnodactyly, joint laxity, diverticulitis, rectal prolapse	R, C	16864843; 17935213; https://doi.org/10.1155/2022/4280410
SGP1	15q22.33	15:67065697-67195194	AD	SMAD3	Loeys-Dietz syndrome	LAN (tortuosity, aneurysm, dissection), CE-A*,-M*		LAN		CE-A*,-M*						no	no	aortic aneurysm, dissection, atriela fibrillation, varices; joint laxity and osteoarthritis/degenrataion, hernias and bowel/bladder/uterus prolapse; atrophic scarring	R, C	27297344; 21778426
SGP1	18q21.2	18:51030212-51085041	AD	SMAD4	Hereditary hemorrhagic telangiectasia syndrome	LAN (tortuosity, aneurysm, disseciton)		LAN								no	no	aorta aneurysm, dissection, gastrointestinal hamartoma polyps	R	24525918
SGP1	2q35	2:216412413-216483052	AR	SMARCAL1	Schimke immunoosseous dysplasia	LAA, LAN (Moyamoya), SVD*(in pathology studies)	LAA	LAN	SVD*							no	no	short stature, eye defects as corneal opacities, astigmatism, myopia, osteoporosis and scoliosis, nephrotic syndrome, hypertonia, high TSH, different cytopenias incuding immunodeficiency and trombopenia (bleeding risk?)	R, C	30026777; 31039288; 16840568; 9674900
SGP1	17p13.1	17:8173451-8173587	AR	SNORD118	Leukoencephalopathy, brain calcifications, and cysts	SVD			SVD							yes	yes	two cases reported	R	31521395
SGP1	5q33.1	5:151661095-151687053	AR	SPARC	Osteogenesis imperfecta	ICH intraventricular								ICH		yes	no	osteoporosis, scoliosis, speech delay	R	26027498; 26027498
SGP1	2q32.2	2:190969035-191014249	AD	STAT1	Immunodeficiency	LAN (aneurysm), coag-B*	LAA	LAN			coag-B*					no	no	thrombopenia, autoimmune hemolytic anemia, candidiasis, osteopenia	R	28161409
SGP1	12q13.3	12:56341596-56360160	AR	STAT2	Type I interferonopathy	nd/coag-B					coag-B			ICH		yes	yes	transitory thrombocytopenia; neuroinflammatory disease, associated with progressive intracranial calcification, white matter disease and, by 18 months, intracranial hemorrhage	R	31836668
SGP1	11p15.4	11:3855702-4093209	AD/AR	STIM1	Stormorken syndrome	LAN (aneurysm), coag-B(ICH)		LAN			coag-B			ICH		no	no	may present asplenia, miosis, muscle fatigue, migraine, dyslexia, ichthyosis	R	11257789
SGP1	5q31.2	5:139475532-139482757	AD	STING	STING-associated vasculopathy	LAN (vasculitis)		LAN							vasculitis	no	yes	systemic inflammatory syndrome variably associated with pulmonary fibrosis and autoimmunity	R	33133092
SGP1	1q41	1:218345333-218444618	AD	TGFB2	Loeys-Dietz syndrome	LAN (aneurysm), CE-D*		LAN		CE-D*						no	no	aorta aneurysm, subarachnoidal hemorrhage, tortuosity	R, C	22772368; 22772371
SGP1	14q24.3	14:75958096-75982021	AD	TGFB3	Loeys-Dietz syndrome	LAN, CE-D*		LAN		CE-D						no (RCVS)	no	aortadissection, scapula alata, autoimune status, joint hyperlaxity, hernias	R, C	25835445
SGP1	9q22.33	9:99104037-99154191	AD	TGFBR1	Loeys-Dietz syndrome	LAN, CE-D*		LAN		CE-M	coag-B			ICH		yes, progressive	no	aorta aneurysm, dissection; joint laxity, scoliosis, intellectual disabilty, myopia with normal lenses, hypertelorism, bifid uvula or cleft palate	R, C	19542084; 15731757; 25163805; 24577266
SGP1	3p24.1	3:30606489-30694141	AD	TGFBR2	Loeys-Dietz syndrome	LAN, CE-D*		LAN		CE-D*						yes, occipital	no	aorta aneurysm/dissection, skin with translucent/velvety texture, bone defects as scoliosis, hernias inguinal/umbilical	R	15731757; 22772371; 22772368
SGP1	20p11.21	20:23045632-23049663	AD	THBD	Tromobphilia	coag-VT, -AT					coag-VT,-AT					no	no	hematuria, proteinuria, thrombotic microangiopathy	R, C	22036808; 26354877
SGP1	13q14.3	13:52377166-52406171	AD	THSD1	Intracranial aneurysm	LAN (anuerysm, dissection)		LAN								no	no	coronary artery dissection, fibromuscular dysplasia (early-late adult)	R, C	16736093; 27895300; 32367296
SGP1	4q32.3	4:165873123-166105177	AD	TLL1	Atrial septal defect	CE-M				CE-M						no	no	one patient with cardioembolic stroke r/t septal aneurysm, atrial fibrillation	R	18830233
SGP1	12p13.31	12:6328770-6342075	AD	TNFRSF1A	Periodic fever, familial	LAA*, LAN (vasculitis), CE*	LAA*	LAN		CE*					vasculitis	yes	no	childhood (2-17yo); early atherosclerosis, cerebral vascilitis are described, especially described in childhood	R	32021503; 20517179
SGP1	6p21.33-p21.32	6:32041152-32109337	AR	TNXB	Ehlers-Danlos syndrome	LAA*, LAN, CE-A*,-M*	LAA	LAN		CE-A*,-M*						no	no	early adult (18-55), early atherosclerosis	R	11642233
SGP1	13q33.1	13:102596984-102679957	AR	TPP2	Immunodeficiency	SVD			SVD							yes, progressive	no, diffuse calcifications	child/early adult; diffuse calcifications in the brain, strokes all lacunary. thrombocytopenia, livedo reticularis, brittle nails, paronychia, dermohypodermitis, alopecia, and cutaneous papillomavirus infections	R	25414442; 3053353133586135
SGP1	3p21.31	3:48465519-48467644	AD	TREX1	Vasculopathy, retinal, with cerebral leukodystrophy	LAN (vasculitis), SVD		LAN	SVD						vasculitis	yes	no	microangiopathic telangiectasia, punctate skin vasculitis, Raynauds phenomenon, seizures, migraine, pseudotumor cerebri, cognitive decline, proteinuria, hematuria, high lever enzymes	R, C	3174024; 34167956; 11438888
SGP1	9q34.13	9:132891347-132945268	AD	TSC1	Tuberous sclerosis	VM-AV (ICH)						VM-av		ICH		no	no, intracranial calcifications	optic gliomas, hypothyroidism, precocious puberty, cardial rhabdomyoma, autism	R	24825275
SGP1	16p13.3	16:2047803-2088719	AD	TSC2	Tuberous sclerosis	nd/ICH								ICH		no	yes	pheocromocytoma, optic gliomas, hypothyroidism, precocious puberty, cardial rhabdomyoma, autism,	R	24825275
SGP1	18q12.1	18:31591766-31599023	AD	TTR	Amyloidosis	ICH (SAH), CE-M*				Ce-M				ICH		yes	yes	stroke-like episodes, leptomeningeal hyaline material, dementia, ataxia, nystagmus, hearing loss, amyloid deposition in the vitreous, CSF proteins, intestinal dysautonomia, clinical variability is high	R, C	12771253
SGP1	22q11.21	22:18149854-18177396	AR	USP18	Pseudo-TORCH syndrome 2	nd/coag-B					coag-B			ICH		yes	yes	intracerebral hemorrhages, liver dysfunction, ascites, and lactic acidosis	R	27325888
SGP1	3p25.3	3:10141634-10153669	AR	VHL	Von Hippel-Lindau syndrome	coag-VT, -AT, -B*, ICH					coag-VT,-AT,-B*			ICH		yes	no	vascular abnormalities, thrombosis, hypotension, headache	R, C	14726398; 15599750
SGP1	12p13.31	12:5948873-6124674	AD	VWF	Von Willebrand disease	coag-B					coag-B					no	no	defect in platelet aggregation, bleeding risk, intracranial bleeding in neonates	R, C	10669167; 34942660
SGP1	17q21.2	17:42779700-42797065	AD	WNK4	Pseudohypoaldosteronism	nd										no	no	late adult (56<); 5 cases same family, with or without hypertension	R	15292344
SGP1	1q22	1:155659441-155689031	AR	YY1AP1	Grange syndrome	LAN (stenosis, fibromuscular dysplasia), SVD		LAN	SVD							yes	no	large artery occlusive disease larger, but possibly even smaller arteries. Stroke in one. At least 3 families, at least one family with 4 affected family members	R, C	27939641; 22987684; 16691574
