# Supplementary material for: Updated Stroke Gene Panels: Rapid evolution of knowledge on monogenic causes of stroke
Source: Eur J Hum Genet. 2022 Oct 17;31(2):239–42. doi: 10.1038/s41431-022-01207-6 (PMC9905069; doi:10.1038/s41431-022-01207-6)
Supplement: Supplementary file 2 — Stroke Gene Panel 2 [file 41431_2022_1207_MOESM2_ESM.xlsx]

## Sheet: SGP2_72 gener
SGP	Cytogenetic location	Genomic coordinates (From NCBI/GRCh38)	Inheritance	Gene	Phenotype upon OMIM	Stroke Subgroups	LAA	LAN	SVD	CE	Coagulation	VM	MB	ICH	Phenotype details	Clin/Res	Citations (PMID, publications)
SGP2	12p12.1	12:21797388-21941862	AD	ABCC9	Atrial fibrillation	CE-A,-M				CE-A,-M					early adult-onset (>55y), paroxysms of atrial fibrillation that peaked with morning activity	R, C	15034580
SGP2	2p21	2:43806153-43838839	AR	ABCG5	Sitosterolemia	LAA, coag-B	LAA				coag-B				coronary atherosclerosis, abdominal pain, arthralgia, chronic/episodic hemolytic anemia, hypercholesterolemia	R, C	11099417; 11138003; 17976197; 27291889; 12840092
SGP2	2p21	2:43831941-43880050	AR	ABCG8	Sitosterolemia	LAA, coag-B	LAA				coag-B				coronary atherosclerosis, abdominal pain, arthralgia, chronic/episodic hemolytic anemia, hypercholesterolemia	R, C	16029460; 6768564
SGP2	7q13	7:44104319-44114563	AR	AEBP1	Ehlers-Danlos syndrome	CE-M				CE-M					vascular complications, such as mitral valve prolapse and aortic root dilation; and skeletal anomalies	R, C	29606302
SGP2	11q23.3	11:116835750-116837949	AD	APOA1	ApoA-I and apoC-III deficiency	LAA, LAN	LAA	LAN							one case cerebral aneurysm, premature coronary artery disease	R	3081805
SGP2	2p24.1	2:21001428-21044072	AR	APOB	Hypobetalipoproteinemia	LAA (early atherosclerosis)	LAA								stroke (both embolic and LAA), without renal disease, with xanthelasma, tendon xanthoma, gerontoxon (prominent arcus senilis)	R	27678446
SGP2	7q34	7:140713327-140924928	AD	BRAF	Noonan syndrome	LAN (Moyamoya),CE-M		LAN		CE-M					short stature, congenital heart defect (including pulmonary valve stenosis, hypertrophic cardiomyopathy), dysmorphism (broad or webbed neck, unusual chest shape, low set nipple, facial dysmorphism), cryptorchidism, ocular abnormalities, cutaneous abnormalities	R	30805484
SGP2	10q23.33	10:93060797-93069539	AR	CYP26C1	Focal Facial Dermal Dysplasia	ICH								ICH	unexplained cerebral hemorrhage, prenatal (one case)	R, C	23161670
SGP2	14q24.3	14:74881912-74903742	AD	DLST	Paragangliomas	ICH								ICH	incomplete penetrance, adult onset, pheochromocytoma	R	33959901
SGP2	20q13.13	20:50934854-50958563	AR	DPM1	Congenital disorder of glycosylation	coag-B					coag-B				decreased levels of different coagulation proteins	R, C	15669674
SGP2	7q11.23	7:74027771-74069906	AD	ELN	Cutis laxa	LAN (tortuosity, dissections, fibromuscular dysplasia), CE-D		LAN		CE-D					aortic aneurysms and dissections	R, C	16085695; 28383366
SGP2	2p21	2:46297401-46386702	nd	EPAS1	Erythrocytosis	coag-VT					coag-B, CE-D				erytrocytosis, deep vein thrombosis	R	18184961; 27292716; 23716564
SGP2	19p13.2	19:11377204-11384341	AD	EPOR	Polycytemia Vera	coag-VT, coag-B					coag-VT, coag-B				deep vein thrombosis; erythrocytosis	R, C	1954391
SGP2	5q12.1	5:60873831-60945077	AR	ERCC8	Progeria-like	LAA	LAA				coag-VT, coag-B				cerebral calcifications, cardiac arrythmia, normal pressure hydrocephalus, hypertension, dementia	R	14783428
SGP2	1q31.3	1:197038740-197067266	AR	F13B	Factor XIIIB deficiency	coag-VT					coag-VT				venous thrombosis	R, C	16241947; 26159793
SGP2	Xq28	X:154835791-155022722	XLR	F8	Hemophilia A	ICH								ICH	extracranial hemorrhages with minimal trauma	R, C	12907007
SGP2	Xq27.1	X:139530719-139563458	X-LR	F9	Hemophilia B	coag-VT					coag-VT				deep vein thrombosis only	R	19846852
SGP2	14q32.12	14:91869410-91947701	AR/AD?	FBLN5	Cutis laxa	LAN (tortuosity, dissections, fibromuscular dysplasia)		LAN							ascending aorta aneurysms, hernias (diagragm, ombilical, inguinal, bladder), cutis laxa, emphysema	R	13295350; 4064367
SGP2	1q23.3	1:161581338-161601219	AD	FCGR2C	Thrombocytopenic purpura	coag-B (ICH)					coag-B			ICH	bleeding, rarely intracerebral hemorhage	R	7935660; 8413457
SGP2	Xq28	X:154348528-154374637	X-LD	FLNA	Heterotopia	coag-B, CE-D				CE-D	coag-B				hemophilia A, cardiac myxoma	R	9497244
SGP2	1p33	1:47416284-47418051	AD	FOXE3	Aortic aneurysm, familial thoracic	LAA, LAN* (dilatation, aneurysm), CE, ICH	LAA	LAN		CE				ICH	carotid artery dilatation, coronary artery atherosclerosis, transient ischemic attack, cardiomegaly	R, C	22790431
SGP2	10q11.22	10:47322453-47327587	AD	GDF2	Telangiectasia	VM-AV						VM-av			risk for vascular malformations, one case with stroke of unknown cause	R, C	23972370
SGP2	9q34.13	9:132945544-132991696	AD	GFI1B	Bleeding disorder, platelet-type	coag-B					coag-B				hypoplastic thrombocytopenia with normal or increased megakaryocytes in bone marrow, with little or no sign of active thrombopoiesis. No response to adrenal steroids or splenectomy was noted.	R	5681484; 28041820
SGP2	1q21.2	1:147756198-147773350	AD	GJA5	Atrial standstill, digenic (GJA5/SCN5A)	CE-A				CE-A					early adult onset (<55y)	R	23348765
SGP2	17p13.2	17:4932274-4935029	AD	GP1BA	Bernard-Soulier syndrome	coag-B					coag-B				thrombophilia, thrombocytopenia	R, C	18116504
SGP2	14q23.3	14:66507933-67181804	AR	GPHN	Molybdenum cofactor deficiency C	ICH								ICH	neonatal intractable seizures; MRI can show multicystic leukomalacia involving both the gray matter and the white matter while preserving the brainstem	R	23122324; 15794186
SGP2	Xp22.2	X:9725412-9765964	nd	GPR143	Nystagmus 6	coag-VT					coag-VT				2 family members with deep vein thrombosis	R	8400292
SGP2	19q13.33	19:48968124-48993352	AR	GYS1	Glycogen storage disease 0	LAA, CE-M	LAA			CE-M					tonico-clonic seisures, muscle fatigability	R	17928598
SGP2	12q24.31	12:120977682-121002511	AD	HNF1B	MODY	LAA	LAA								arterial calcifications intracerebral and extracerebral artery	R, C	31500578
SGP2	2q14.1	2:113099364-113134015	AR	IL1RN	Interleukin 1 receptor antagonist deficiency	coag-VT					coag-VT				1 case with iliac and femoral vein thrombosis; one case cerebral vasculitits/vasculopathy	R	19494219; 19494218
SGP2	12q23.3	12:108561462-108569383	AR	ISCU	Myopathy with lactic acidosis	CE-M				CE-M					myopathy with lactic acidosis is an autosomal recessive muscular disorder characterized by childhood onset of exercise intolerance with muscle tenderness, cramping, dyspnea, and palpitations	R	7616539; 19567699
SGP2	12p13.32	12:5043918-5046787	AD	KCNA5	Atrial fibrillation	CE-A				CE-A					early-onset (16-55y) atrial fibrillation, prolonged QT interval	R, C	16772329
SGP2	21q22.11	21:34364023-34371140	AD	KCNE2	Long QT syndrome	CE-A				CE-A					prolonged QT interval and polymorphic ventricular arrhythmias (torsade de pointes) resulting in recurrent syncope, seizure, or sudden death	R	15368194
SGP2	17q24.3	17:70169534-70180043	AD	KCNJ2	Atrial fibrillation	CE-A				CE-A					late adult onset (>56y), paroxysmal atrial fibrillation	R	15922306
SGP2	11q13.1	11:64206664-64223890	AR	KIND3	Leukocyte adhesion deficiency	coag-B					coag-B				bleeding tendency, defective thrombocyte adhesion but normal thrombocyte count	R	21441448
SGP2	12p12.1	12:25205245-25250928	AD	KRAS	Noonan syndrome	LAN (Moyamoya),CE-M		LAN		CE-M					short stature, congenital heart defect (including pulmonary valve stenosis, hypertrophic cardiomyopathy, etc), dysmorphism (face, neck, chest), feeding difficulties; scoliosis, small joint hyperextensibility; hyperpigmented cutaneous lesions; mild cognitive deficits, hypotonia	R	30805484
SGP2	19p13.2	19:11089361-11133829	AD	LDLR	Hypercholesterolemia	LAA (hypercholesterolemia)	LAA								early adult (<55y), tendon xanthomas, corneal arcus, and coronary artery disease	R, C	12750110; 1301956
SGP2	5q23.1	5:122063194-122078258	AD	LOX	Aortic aneurysm	LAN (aneurysm)		LAN							aneurysm and dissections of aorta, hepatica, abdominal vessels	R, C	26838787
SGP2	11q13.1	11:65538558-65558358	AR	LTBP3	Dental anomalies and short stature	LAN (aneurysm, tortuosity)		LAN							cervical vessel tortuosity, aortic aneurysm, dissection, dilatation. Only 2 pedigrees with 3 and 2 affected family members	R, C	29625025
SGP2	22q11.21	22:20982296-20999031	AD/AR	LZTR1	Noonan syndrome	LAN (Moyamoya), CE-M, coag		LAN		CE-M	coag				short stature, congenital heart defect (pulmonary/mitral valve stenosis, AO-coarctation, septal defects), dysmorphism (short neck, chest, eyelid ptosis), cryptorchidism,learning disabilities, coagulation defects sometimes described	R	32175818; 25795793
SGP2	14q21.3	14:49620770-49623480	AR	MGAT2	Congenital disorder of glycosylation, type IIa	CE-D, coag-VT,-B				CE-D	coag-VT,-B				may also present with ventricular septal deffect, facial dysmorphism, osteopenia	R	11596651
SGP2	6q21.2	6:39904169-39934461	AR	MOCS1	Molybdenum cofactor deficiency A	ICH								ICH	neonatal intractable seizures; MRI can show multicystic leukomalacia involving both the gray matter and the white matter while preserving the brainstem	R	15794186
SGP2	5q11.2	5:53095678-53109756	AR	MOCS2	Molybdenum cofactor deficiency B	ICH								ICH	neonatal intractable seizures; MRI can show multicystic leukomalacia involving both the gray matter and the white matter while preserving the brainstem	R	23122324; 15794186
SGP2	15q24.1	15:74890010-74899456	AR	MPI	Congenital disorder of glycosylation	coag-VT					coag-VT				recurrent trombotic episodes, gastrointestinal bleeding	R, C	9525984
SGP2	14q11.2	14:23412737-23435685	AD	MYH7	Cardiomyopathy	CE-M				CE-M					cardiomyopathy hypertrophic, dilated, distal myopathy, scapulo-humeral sdr	R	18175163
SGP2	9q34.3	9:136494432-136545785	AD	NOTCH1	Aortic valve disease	coag-VT					coag-VT				aplasia cutis, cerebral vein thrombosis 1 case	R	25132448
SGP2	1p36.22	1:11845708-11847782	AD	NPPA	Atrial fibrillation	CE-A				CE-A					early adult onset (18-55y), dilated left atrium and left ventricle	R, C	18614783
SGP2	1p13.2	1:114704468-114716770	AD	NRAS	Noonan syndrome	LAN (Moyamoya), CE-M		LAN		CE-M					short stature, congenital heart defect ( including hypertrophic cardiomyopathy, supraventricular extrasystole), dysmorphism (broad or webbed neck, unusual chest shape, low set nipple, facial dysmorphism), cryptorchidism, cutaneous abnormalities	R	30805484
SGP2	5p13.2	5:37291632-37371454	AR	NUP155	Atrial fibrillation	CE-A				CE-A					atrial fibrillation, infantile	R	15596564
SGP2	1p32.3	1:54756897-54764522	AR	PARS2	Developmental and epileptic encephalopathy	MB							MB		decreased activity of mitochondrial complexes I and IV, one case "stroke-like lesions"; cardiomyopathy described	R, C	22237560
SGP2	1p32.3	1:55039547-55064851	AD	PCSK9	Hypercholesterolemia	LAA, CE	LAA	LAN		CE					no stroke case; basis to Evolocumab	R, C	10205269
SGP2	1p31.3	1:63593275-63660244	AR	PGM1	Congenital disorder of glycosylation	coag-VT					coag-VT				sinus vein thrombosis x1 case, dilated cardiomyopathy	R	24499211; 32681750
SGP2	11p15.1	11:17086574-17207985	AR	PIK3C2A	Oculoskeletodental syndrome	nd/SVD			SVD						not clinical, but MRI (WMH, lacunae, ischemia corpus callosum) in 3 unrelated childern (3 fam wihth2+2+1 afected individuals from consanguineous families)	R, C	31034465
SGP2	16p13.2	16:8797812-8849336	AR	PMM2	Congenital disorder of glycosylation	coag-B					coag-B				stroke-like episodes	R, C	11596651
SGP2	10q11.2-q21.1	10:50991150-52298349	AD	PRKG1	Aortic aneurysm	LAN, SVD, CE-D		LAN	SVD	CE-D					aorta dissection, dilatation, aneurysm of interatrial septum	R, C	23910461
SGP2	3p25.2	3:12583600-12664116	AD	RAF1	Noonan syndrome	LAN (Moyamoya), CE-M		LAN		CE-M					short stature, congenital heart defect (including hypertrophic cardiomyopathy, arrhytmia), dysmorphism (face, neck, chest), cryptorchidism, cognitive delay some patients	R	30805484
SGP2	11q13.1	11:64726910-64745455	AR	RASGRP2	Bleeding disorder, platelet-type	coag-B					coag-B				mucocutaneous bleeding, menorrhagia, postoperativ	R	24958846
SGP2	8p12	8:31033261-31173760	AR	RECQL2	Werner syndrome	LAA	LAA								cataract, non-carcinomatous tumors, diabetes, retinitis pigmentosa, hyperuricemia, hyperlipemia, vocal chord abnormalites and pitched voice	R	ISBN9780521874373; 16673358
SGP2	11q24.2	11:124883690-124897864	AD	ROBO4	Aortic valve disease	LAN (aneurysm)		LAN							aorta aneurysm, no case with intracranial aneuysm or stroke; one family 7 family members	R	30455415
SGP2	11p15.2	11:14277919-14364505	AD	RRAS2	Noonan syndrome	LAN (artery stenosis)		LAN		CE-M					macrocephaly and a recognizable facies, including hypertelorism, downslanting palpebral fissures, and low-set ears, as well as other features consistent with a Noonan syndrome diagnosis. Inter- and intrafamilial variability has been observed	R	31130285
SGP2	19q13.11	19:35030687-35040448	AD	SCN1B	Atrial fibrillation	CE-A				CE-A					late adult onset (>56), saddle-back ST-segment elevation in precordial leads, aorta stenosis in some patients	R	19808477
SGP2	11q23.3	11:118162803-118176621	AD	SCN2B	Atrial fibrillation	CE-A				CE-A					late adult onset (>56), saddle-back ST-segment elevation in precordial leads, left atrial enlargement on echocardiography, hypertension	R	19808477
SGP2	11q24.1	11:123629186-123654606	AD	SCN3B	Atrial fibrillation	CE-A				CE-A					early and late adult cases, sometimes Brugada syndrome	R	20558140
SGP2	11q23.3	11:118133376-118152914	AD	SCN4B	Atrial fibrillation	CE-A				CE-A					late-onset, QT prolongation, sudden death with exertion	R	23604097
SGP2	3p22.2	3:38548060-38649672	AD	SCN5A	Atrial fibrillation	CE-A				CE-A					early and late adult onset, atrial arrhythmias, intraventricular conduction defects, mitral or tricuspid regurgitation	R, C	16684018
SGP2	16p12.2	16:23278230-23381298	AR	SCNN1B	Pseudohypoaldosteronism	LAA, SVD, CE	LAA		SVD	CE					infant (0-2y) onset, severe dehydration, hypotension, hyponatremia, hyperkalemia, and metabolic acidosis, despite a normal glomerular filtration rate	R	22863163
SGP2	16p12.2	16:23182718-23216878	AR	SCNN1G	Pseudohypoaldosteronism	LAA, SVD, CE	LAA		SVD	CE					infant (0-2y) onset, severe dehydration, hypotension, hyponatremia, hyperkalemia, and metabolic acidosis, despite a normal glomerular filtration rate	R	22863163
SGP2	10q25.2	10:110919369-111013	AD	SHOC2	Noonan syndrome	LAN (Moyamoya)		LAN		CE-M					facial dysmorphism, short stature, frequently with growth hormone deficiency; cognitive deficits; relative macrocephaly; small posterior fossa resulting in Chiari I malformation; hypernasal voice; cardiac defects, especially dysplasia of the mitral valve and septal defects	R	28211982
SGP2	2p22.1	2:38981548-39124867	AD	SOS1	Noonan syndrome	LAN (Moyamoya), CE-M		LAN		CE-M					short stature, congenital heart defect (including hypertrophic cardiomyopathy, ventricular septal defects), dysmorphism (head, neck, chest including eyelid ptosis), cryptorchidism, cutaneous abnormalities, scoliosis, mild cognitive impairment in some, prolonged bleednig time (sometimes fXI and fXII deficiency)	R, C	30805484
SGP2	14q21.3	14:50117129-50231577	AD	SOS2	Noonan syndrome	LAN (Moyamoya), CE-M, coag		LAN		CE-M	coag-B				short stature, congenital heart defect (including septal defects), dysmorphism (face, neck, chest includingeye lid ptosis), cryptorchidism, cutaneous abnormalities, learning disabilities in some patients, coagulation defects	R	25795793
SGP2	2p14	2:65307424-65432598	AD	SPRED2	Noonan syndrome	LAN (Moyamoya)		LAN			coag				developmental delay, impaired intellectual development, and short stature, as well as distinctive dysmorphic features	R	34626534
SGP2	4p16.1	4:6260367-6303264	AR	WFS1	Wolfram/-like sdr	CE-M, MB				CE-M			MB		stroke-like episodes, cardiomyopathy, atrophy, diabetes, deafness, opticus atrophy, pigmentary retinopathy, depression, ADHD, schizophrenia	R	15151504
